# Supplementary material for: Fatty Acid Prediction in Bovine Milk by Attenuated Total Reflection Infrared Spectroscopy after Solvent-Free Lipid Separation
Source: Foods. 2021 May 11;10(5):1054. doi: 10.3390/foods10051054 (PMC8151219; doi:10.3390/foods10051054)
Supplement: Supplementary file 1 [file foods-10-01054-s001.zip]

Archive with 1 entries (1 files):
- foods-1183806-supplementary.pdf
